# Supplementary material for: A preliminary metabolomics study of the database for biological samples of schizophrenia among Chinese ethnic minorities
Source: BMC Psychiatry. 2024 Apr 9;24:262. doi: 10.1186/s12888-024-05660-z (PMC11003042; doi:10.1186/s12888-024-05660-z)
Supplement: Supplementary file 1 — Supplementary Material 1 [file 12888_2024_5660_MOESM1_ESM.xlsx]

## Sheet: Sheet1
Table S1 Miao and Han different metabolite enrichment pathway
group	pathway	p	metabolite
Miao	Arachidonic Acid Metabolism	1.89e-08	Glutamic acid, Arachidonic acid, 20-Hydroxy-leukotriene B4, Prostaglandin J2, Prostaglandin A2, 6-Keto-prostaglandin F1a, 12-Keto-leukotriene B4, Thromboxane B2 , 6-Ketoprostaglandin E1, 11-Dehydro-thromboxane B2, 11,12-Epoxyeicosatrienoic acid, 8-HETE, 16(R)-HETE, 15-Deoxy-d-12,14-PGJ2, 20-Hydroxyeicosatetraenoic acid, 5-KETE
	Alpha Linolenic Acid and Linoleic Acid Metabolism	0.0106	Arachidonic acid, Docosapentaenoic acid (22n-6), Eicosapentaenoic acid , 8,11,14-Eicosatrienoic acid
Han	Arginine and Proline Metabolism	0.000766	Creatine, Glycine, Fumaric acid, Glutamic acid, Proline, Ornithine, 1-Pyrroline-4-hydroxy-2-carboxylate, D-Proline
	Arachidonic Acid Metabolism	0.00104	Glutamic acid, Arachidonic acid, 20-Hydroxy-leukotriene B4, 6-Keto-prostaglandin F1a, 6-Keto-prostaglandin F1a, 11,12-Epoxyeicosatrienoic acid, 8-HETE, 15-Deoxy-d-12,14-PGJ2, 20-Hydroxyeicosatetraenoic acid
	Alanine Metabolism	0.00361	Glycine, Glutamic acid, Alanine, Pyruvic acid
	Urea Cycle	0.00468	Fumaric acid, Glutamic acid, Alanine, Ornithine, Pyruvic acid
	Glycine and Serine Metabolism	0.00704	Creatine, Glycine, Glutamic acid, Alanine, Ornithine, Pyruvic acid, Serine
	Glutathione Metabolism	0.00808	Glycine, Glutamic acid, Alanine, Pyroglutamic acid;
	Glucose-Alanine Cycle	0.0129	Glutamic acid, Alanine, Pyruvic acid
	Alpha Linolenic Acid and Linoleic Acid Metabolism	0.037	Arachidonic acid, Eicosapentaenoic acid, Eicosapentaenoic acid
